# Supplementary material for: The Evolution and Application of a Novel DNA Aptamer Targeting Bone Morphogenetic Protein 2 for Bone Regeneration
Source: Molecules. 2024 Mar 11;29(6):1243. doi: 10.3390/molecules29061243 (PMC10974264; doi:10.3390/molecules29061243)
Supplement: Supplementary file 1 [file molecules-29-01243-s001.zip]

Archive with 1 entries (1 files):
- molecules-2883235-supplementary.pdf
